# Supplementary material for: Effectiveness of Conversational Agents on Patient-Reported Outcomes in Chronic Pain Management: A Systematic Review and Meta-Analysis
Source: Healthcare (Basel). 2026 May 15;14(10):1360. doi: 10.3390/healthcare14101360 (PMC13206324; doi:10.3390/healthcare14101360)
Supplement: Supplementary file 1 [file healthcare-14-01360-s001.zip]

Archive with 1 entries (1 files):
- healthcare-4311844-supplementary.pdf
